# Supplementary material for: Neurovascular bundle sparing in hypofractionated radiotherapy maintained with realistic treatment uncertainties
Source: Phys Imaging Radiat Oncol. 2025 Jan 30;33:100714. doi: 10.1016/j.phro.2025.100714 (PMC11840216; doi:10.1016/j.phro.2025.100714)
Supplement: Supplementary Data 1 — Typical Probabilistic DVH (left) for 100.000 different scenarios for both sparing and non-sparing treatment plans (coplanar) of one of the NVBs for a single patient, the median (solid line), 5th and 95th percentile (bands) of the PCE distribution are plotted as well as the nominal scenario (dashed line). Histograms (right) of the distribution of the NVB D_{0.1 cm^3}. [file mmc1.zip]

Archive with 1 entries (1 files):
- Figure_A_1.jpg
